# Supplementary material for: Genomic profile of metastatic breast cancer patient-derived xenografts established using percutaneous biopsy
Source: J Transl Med. 2021 Jan 6;19:7. doi: 10.1186/s12967-020-02607-2 (PMC7789010; doi:10.1186/s12967-020-02607-2)
Supplement: Supplementary file 2 — Additional file 2. The information on sequencing data. [file 12967_2020_2607_MOESM2_ESM.xlsx]

## Sheet: DNA
Sample	type	library	platform	Read-length	type of read	Total bases	Read Count	GC(%)	AT(%)	Q20(%)	Q30(%)		Combined reference BAM						Xenofilter BAM
													Total read	dup reads	mapped read		depth		Total read	dup reads	mapped read
B126	Blood	SureSelectXT Library Prep Kit	HiSeq2500	101	Paired-end	5980514010	59213010	47.238	52.762	94.721	90.396		44271802	1889150	44157600	0.9974	66.54
B89	Blood	SureSelectXT Library Prep Kit	HiSeq2500	101	Paired-end	6625650904	65600504	47.589	52.411	94.772	90.451		48429018	2571422	48323349	0.9978	72.4
B108	Blood	SureSelectXT Library Prep Kit	HiSeq2500	101	Paired-end	6520976928	64564128	47.685	52.315	94.803	90.508		47195420	1332478	47089396	0.9978	72.81
B98	Blood	SureSelectXT Library Prep Kit	HiSeq2500	101	Paired-end	6710351120	66439120	47.163	52.837	95.101	91.001		51324517	3656691	51208639	0.9977	76.18
B151	Blood	SureSelectXT Library Prep Kit	HiSeq2500	101	Paired-end	6253750522	61918322	47.637	52.363	95.852	92.23		45622353	1648299	45532061	0.998	72.99
B157	Blood	SureSelectXT Library Prep Kit	HiSeq2500	101	Paired-end	7960568914	78817514	48.003	51.997	95.719	92.033		63681147	2705845	63538439	0.9978	101.32
IB_29	Blood	SureSelectXT Library Prep Kit	HiSeq2500	101	Paired-end	7709796620	76334620	47.452	52.548	95.876	92.239		55730165	1935454	55623672	0.9981	88.84
IB_35	Blood	SureSelectXT Library Prep Kit	HiSeq2500	101	Paired-end	7399160212	73259012	47.549	52.451	95.505	91.681		57961231	2237628	57829088	0.9977	91.46
IB_37	Blood	SureSelectXT Library Prep Kit	HiSeq2500	101	Paired-end	7749204194	76724794	48.376	51.624	96.666	94.428		61915000	2545011	61873147	0.9993	98.27
IB_41	Blood	SureSelectXT Library Prep Kit	HiSeq2500	101	Paired-end	8722028114	86356714	48.572	51.428	96.747	94.595		71676069	5165536	71535512	0.998	108.18
IB_46	Blood	SureSelectXT Library Prep Kit	HiSeq2500	101	Paired-end	7433415574	73598174	48.543	51.457	96.971	94.91		61024327	2802558	60980519	0.9993	97.36
IB_49	Blood	SureSelectXT Library Prep Kit	HiSeq2500	101	Paired-end	9014452808	89252008	48.042	51.958	96.364	93.998		73706032	8537959	73522092	0.9975	105.62
IB_57	Blood	SureSelectXT Library Prep Kit	HiSeq2500	101	Paired-end	10908870418	108008618	48.586	51.414	96.751	94.608		89425579	7692966	89237293	0.9979	133.34
IB_58	Blood	SureSelectXT Library Prep Kit	HiSeq2500	101	Paired-end	9385418334	92924934	48.603	51.397	97.243	95.368		78066603	5521799	77924723	0.9982	119.18
IB_62	Blood	SureSelectXT Library Prep Kit	HiSeq2500	101	Paired-end	8414095072	83307872	48.922	51.078	97.269	95.417		70064847	4693838	69925719	0.998	107.72
IB_65	Blood	SureSelectXT Library Prep Kit	HiSeq2500	101	Paired-end	7688647624	76125224	48.769	51.231	97.356	95.548		63659824	3466646	63547956	0.9982	99.07
IB_76	Blood	SureSelectXT Library Prep Kit	HiSeq2500	101	Paired-end	8298374120	82162120	48.259	51.741	97.015	95.016		68839450	4787733	68699151	0.998	104.7
IB_79	Blood	SureSelectXT Library Prep Kit	HiSeq2500	101	Paired-end	8307275452	82250252	49.254	50.746	97.408	95.631		68919750	3964051	68798389	0.9982	106.77
IB_80	Blood	SureSelectXT Library Prep Kit	HiSeq2500	101	Paired-end	6290736722	62284522	48.808	51.192	98.915	98.01		52861717	3050607	52861241	1	83.72
IB_87	Blood	SureSelectXT Library Prep Kit	HiSeq2500	101	Paired-end	6145626588	60847788	48.433	51.567	98.927	98.035		51332065	2563201	51331634	1	81.44
IB_90	Blood	SureSelectXT Library Prep Kit	HiSeq2500	101	Paired-end	6208696442	61472242	48.823	51.177	98.916	98.014		51869205	3176244	51868740	1	81.34
IB_106	Blood	SureSelectXT Library Prep Kit	HiSeq2500	101	Paired-end	8368243092	82853892	48.546	51.454	97.33	95.521		68877673	4582285	68749950	0.9981	105.37
IB_107	Blood	SureSelectXT Library Prep Kit	HiSeq2500	101	Paired-end	8232739472	81512272	48.476	51.524	97.606	95.928		67903806	7062832	67859276	0.9993	100.62
IB_135	Blood	SureSelectXT Library Prep Kit	HiSeq2500	101	Paired-end	9614652378	95194578	48.473	51.527	95.536	92.579		77702348	8075791	77521557	0.9977	111.67
IB_151	Blood	SureSelectXT Library Prep Kit	HiSeq2500	101	Paired-end	8056039568	79762768	48.613	51.387	95.847	93.314		65283335	6698741	65091442	0.9971	94.54
IB_158	Blood	SureSelectXT Library Prep Kit	HiSeq2500	101	Paired-end	6666040400	66000400	49.466	50.534	95.05	92.606		53918292	2904993	53858563	0.9989	81.78
IB_161	Blood	SureSelectXT Library Prep Kit	HiSeq2500	101	Paired-end	8281069588	81990788	48.645	51.355	97.496	95.725		69256738	6495606	69215709	0.9994	103.52
IB_163	Blood	SureSelectXT Library Prep Kit	HiSeq2500	101	Paired-end	8114024274	80336874	49.095	50.905	97.633	95.968		66812457	6876878	66767166	0.9993	98.88
IB_139	Blood	SureSelectXT Library Prep Kit	HiSeq2500	101	Paired-end	8791881128	87048328	48.735	51.265	97.363	95.66		72881662	5931224	72734024	0.998	110.52
IB_166	Blood	SureSelectXT Library Prep Kit	HiSeq2500	101	Paired-end	7211430906	71400306	49.055	50.945	97.551	95.834		59587188	6497236	59546939	0.9993	87.63
IB_172	Blood	SureSelectXT Library Prep Kit	HiSeq2500	101	Paired-end	6719898852	66533652	50.224	49.776	94.978	92.49		55917823	3108400	55849143	0.9988	85.16
IB_181	Blood	SureSelectXT Library Prep Kit	HiSeq2500	101	Paired-end	7262238956	71903356	48.996	51.004	97.523	95.785		59214329	6278200	59177570	0.9994	87.26
IB_183	Blood	SureSelectXT Library Prep Kit	HiSeq2500	101	Paired-end	7627268510	75517510	50.251	49.749	95.239	92.878		63416287	3508074	63359587	0.9991	97.05
IMT_80	Patient Tumor	SureSelectXT Library Prep Kit	HiSeq2500	101	Paired-end	12899915536	127721936	48.043	51.957	99.68	99.393		107666172	8308281	107665324	1	166.69
IMT_87	Patient Tumor	SureSelectXT Library Prep Kit	HiSeq2500	101	Paired-end	12476124182	123525982	48.837	51.163	99.422	98.918		104069960	8090366	104068813	1	161.58
IMT_90	Patient Tumor	SureSelectXT Library Prep Kit	HiSeq2500	101	Paired-end	12815084828	126882028	48.06	51.94	99.427	98.931		106953852	9109737	106952934	1	164.02
IMT_135	Patient Tumor	SureSelectXT Library Prep Kit	HiSeq2500	101	Paired-end	14522255710	143784710	48.299	51.701	96.014	93.573		117675737	19098036	117321641	0.997	159.19
IMT_151	Patient Tumor	SureSelectXT Library Prep Kit	HiSeq2500	101	Paired-end	19145863808	189563008	48.373	51.627	95.992	93.54		156287909	29969800	155828617	0.9971	204.11
IMT_158	Patient Tumor	SureSelectXT Library Prep Kit	HiSeq2500	101	Paired-end	15848241684	156913284	48.804	51.196	96.562	94.322		130498110	15747048	130230213	0.9979	187.22
IMT_161	Patient Tumor	SureSelectXT Library Prep Kit	HiSeq2500	101	Paired-end	15372070922	152198722	48.734	51.266	96.761	94.636		128360997	18000589	128181599	0.9986	181
IMT_163	Patient Tumor	SureSelectXT Library Prep Kit	HiSeq2500	101	Paired-end	13299998756	131683156	48.308	51.692	96.373	94.033		111023463	19426952	110843961	0.9984	149.72
IMT_165	Patient Tumor	SureSelectXT Library Prep Kit	HiSeq2500	101	Paired-end	15723832106	155681506	49.41	50.59	97.48	95.84		129559677	13989891	129377846	0.9986	189.67
IMT_166	Patient Tumor	SureSelectXT Library Prep Kit	HiSeq2500	101	Paired-end	15217681918	150670118	48.433	51.567	96.682	94.514		123646234	15193642	123477151	0.9986	176.68
IMT_172	Patient Tumor	SureSelectXT Library Prep Kit	HiSeq2500	101	Paired-end	16569173422	164051222	50.397	49.603	96.229	93.782		137712759	14237389	137426893	0.9979	201.23
IMT_181	Patient Tumor	SureSelectXT Library Prep Kit	HiSeq2500	101	Paired-end	15022306104	148735704	48.565	51.435	96.518	94.255		122754992	12931348	122582494	0.9986	178.05
IMT_186	Patient Tumor	SureSelectXT Library Prep Kit	HiSeq2500	101	Paired-end	15959101506	158010906	48.771	51.229	96.373	94.027		128022199	12063294	127754571	0.9979	186.48
X145	Xeno Tumor	SureSelectXT Library Prep Kit	HiSeq2500	101	Paired-end	10660661302	105551102	46.833	53.167	94.299	89.483		68442019	5168518	68330418	0.9984	100.07		88936297	5728016	88812056	0.9986
X89	Xeno Tumor	SureSelectXT Library Prep Kit	HiSeq2500	101	Paired-end	12991531020	128629020	46.089	53.911	93.756	88.582		166142925	19942262	165708286	0.9974	108.07		117555667	29914422	117303242	0.9979
X108	Xeno Tumor	SureSelectXT Library Prep Kit	HiSeq2500	101	Paired-end	12499920590	123761590	47.777	52.223	93.679	88.553		90830169	5264936	90558393	0.997	133.24		117457590	5853564	117156614	0.9974
X98	Xeno Tumor	SureSelectXT Library Prep Kit	HiSeq2500	101	Paired-end	14060152228	139209428	46.343	53.657	93.043	87.433		103837734	12038252	103519053	0.9969	142.92		130962235	13377980	130616179	0.9974
X151	Xeno Tumor	SureSelectXT Library Prep Kit	HiSeq2500	101	Paired-end	11935917400	118177400	46.883	53.117	94.372	89.626		85450851	6134366	85305362	0.9983	126.13		109786117	6764961	109624146	0.9985
X157	Xeno Tumor	SureSelectXT Library Prep Kit	HiSeq2500	101	Paired-end	13498566170	133649170	47.533	52.467	94.321	89.543		94206211	5648631	94048095	0.9983	140.56		124239981	6237442	124060590	0.9986
IX_29	Xeno Tumor	SureSelectXT Library Prep Kit	HiSeq2500	101	Paired-end	18531269718	183477918	48.46	51.54	97.387	93.219		135602753	14129959	135507975	0.9993	204.61		166355393	16578816	166258441	0.9994
IX_35	Xeno Tumor	SureSelectXT Library Prep Kit	HiSeq2500	101	Paired-end	19449328408	192567608	48.705	51.295	97.012	92.588		144039047	11300734	143923154	0.9992	221.19		181637555	13483905	181512377	0.9993
IMX_37	Xeno Tumor	SureSelectXT Library Prep Kit	HiSeq2500	101	Paired-end	16504461308	163410508	48.852	51.148	97.716	96.07		136980705	22838790	136908179	0.9995	192.27		156026309	25361791	155963339	0.9996
IMX_41	Xeno Tumor	SureSelectXT Library Prep Kit	HiSeq2500	101	Paired-end	15663336742	155082542	48.206	51.794	97.317	95.501		124864498	14563264	124644478	0.9982	180.84		146958961	16362371	146792188	0.9989
IMX_46	Xeno Tumor	SureSelectXT Library Prep Kit	HiSeq2500	101	Paired-end	16146899088	159870288	47.827	52.173	97.934	96.421		134145078	47435087	134099910	0.9997	150.09		147475459	51582733	147440148	0.9998
IMX_49	Xeno Tumor	SureSelectXT Library Prep Kit	HiSeq2500	101	Paired-end	14351081920	142089920	48.004	51.996	97.485	95.719		88676329	6399768	88639165	0.9996	137.72		119744987	7984507	119705039	0.9997
IMX_57	Xeno Tumor	SureSelectXT Library Prep Kit	HiSeq2500	101	Paired-end	15645094930	154901930	49.001	50.999	97.294	95.344		120680482	11203325	120562781	0.999	182.39		145026656	12762132	144941197	0.9994
IMX_58	Xeno Tumor	SureSelectXT Library Prep Kit	HiSeq2500	101	Paired-end	19378019176	191861576	46.648	53.352	97.408	95.61		94402436	5529008	94351496	0.9995	146.5		151622988	7944521	151552832	0.9995
IMX_62	Xeno Tumor	SureSelectXT Library Prep Kit	HiSeq2500	101	Paired-end	16108704322	159492122	48.496	51.504	97.285	95.453		129460332	17416203	129216073	0.9981	184.31		151547926	19449781	151360540	0.9988
IMX_65	Xeno Tumor	SureSelectXT Library Prep Kit	HiSeq2500	101	Paired-end	14862705904	147155504	48.233	51.767	97.577	95.859		97724843	7198741	97684668	0.9996	150.47		127210793	8756978	127168581	0.9997
IMX_76	Xeno Tumor	SureSelectXT Library Prep Kit	HiSeq2500	101	Paired-end	15836900596	156800996	48.464	51.536	97.135	95.215		122221915	18150477	121969947	0.9979	170.91		143373729	20429272	143177551	0.9986
IMX_79	Xeno Tumor	SureSelectXT Library Prep Kit	HiSeq2500	101	Paired-end	14696176094	145506694	48.039	51.961	97.084	95.116		117148579	13199185	116916095	0.998	169.85		137804931	14800950	137632945	0.9988
IMX_80	Xeno Tumor	SureSelectXT Library Prep Kit	HiSeq2500	101	Paired-end	17440831096	172681496	47.935	52.065	97.332	95.531		113081751	18836160	112878128	0.9982	154.84		132167916	21337950	132018986	0.9989
IMX_87	Xeno Tumor	SureSelectXT Library Prep Kit	HiSeq2500	101	Paired-end	16763088170	165971170	48.594	51.406	95.627	93		131406134	18902013	130961535	0.9966	181.05		155948644	21099252	155556255	0.9975
IMX_90	Xeno Tumor	SureSelectXT Library Prep Kit	HiSeq2500	101	Paired-end	18760727982	185749782	47.798	52.202	97.3	95.484		152706764	27846089	152498938	0.9986	206.22		178218726	31574009	178003393	0.9988
IMX_106	Xeno Tumor	SureSelectXT Library Prep Kit	HiSeq2500	101	Paired-end	16371056468	162089668	47.871	52.129	95.919	93.379		124834438	14005342	124580175	0.998	180		146081319	15488947	145852704	0.9984
IMX_107	Xeno Tumor	SureSelectXT Library Prep Kit	HiSeq2500	101	Paired-end	14558548040	144144040	48.253	51.747	97.073	95.185		115368906	16982400	115163026	0.9982	161.42		135662511	19070384	135438158	0.9983
IMX_135	Xeno Tumor	SureSelectXT Library Prep Kit	HiSeq2500	101	Paired-end	13313631534	131818134	48.478	51.522	95.74	93.166		106541842	15378999	106188842	0.9967	147.22		124998023	17083318	124713059	0.9977
IMX_151	Xeno Tumor	SureSelectXT Library Prep Kit	HiSeq2500	101	Paired-end	18494476832	183113632	48.06	51.94	96.159	93.785		148657368	24138819	148256724	0.9973	201.7		175465621	26900576	175139921	0.9981
IMX_154	Xeno Tumor	SureSelectXT Library Prep Kit	HiSeq2500	101	Paired-end	15666832150	155117150	49.575	50.425	96.4	94.086		119723238	17283594	119427495	0.9975	167.41		139157179	19473935	138855634	0.9978
IMX_158	Xeno Tumor	SureSelectXT Library Prep Kit	HiSeq2500	101	Paired-end	13748723576	136125976	49.263	50.737	95.855	93.242		100770930	14249541	100521522	0.9975	140.59		117904296	16248994	117649203	0.9978
IMX_161	Xeno Tumor	SureSelectXT Library Prep Kit	HiSeq2500	101	Paired-end	16924749780	167571780	49.108	50.892	96.47	94.162		131248457	17402383	131055609	0.9985	185.7		153635513	19668164	153446498	0.9988
IMX_163	Xeno Tumor	SureSelectXT Library Prep Kit	HiSeq2500	101	Paired-end	15102806740	149532740	50.024	49.976	96.733	94.589		120596557	13392071	120422474	0.9986	175.54		142159405	15052236	141984093	0.9988
IMX_165	Xeno Tumor	SureSelectXT Library Prep Kit	HiSeq2500	101	Paired-end	15728635464	155729064	49.89	50.11	97.04	95.15		127359518	18138002	127153664	0.9984	178.95		149012927	20596770	148793576	0.9985
IMX_166	Xeno Tumor	SureSelectXT Library Prep Kit	HiSeq2500	101	Paired-end	13567914992	134335792	48.458	51.542	96.671	94.501		109079115	11057813	108912300	0.9985	159.02		129368724	12648523	129199650	0.9987
IMX_172	Xeno Tumor	SureSelectXT Library Prep Kit	HiSeq2500	101	Paired-end	16945985838	167782038	48.854	51.146	96.5	94.253		124802306	19965006	124494279	0.9975	169.91		147723405	22930054	147402860	0.9978
IMX_181	Xeno Tumor	SureSelectXT Library Prep Kit	HiSeq2500	101	Paired-end	13130694476	130006876	48.299	51.701	96.481	94.195		99471569	11405494	99390575	0.9992	142.92		117109008	13031711	117023683	0.9993
IMX_186	Xeno Tumor	SureSelectXT Library Prep Kit	HiSeq2500	101	Paired-end	15670444718	155152918	49.039	50.961	96.105	93.759		122104859	13371448	121835183	0.9978	176.22		144644768	15314646	144374937	0.9981

## Sheet: RNA
	type	library	platform	Read-length	type of read	Total bases	Read Count	GC(%)	AT(%)	Q20(%)	Q30(%)		uniquely mapped reads	uniquely mapped reads %	multi-mapped	% of muti-mapped
X145	Xeno	TruSeq RNA V2	HiSeq 2500	101	paired-end	12095869282	119761082	49.096	50.904	95.342	91.247		113087962	0.9443	4181620	0.0349
X89	Xeno	TruSeq RNA V2	HiSeq 2500	101	paired-end	13631987978	134970178	46.687	53.313	95.902	92.297		126859978	0.9399	5598020	0.0415
X108	Xeno	TruSeq RNA V2	HiSeq 2500	101	paired-end	14924744346	147769746	47.17	52.83	95.627	91.755		138799714	0.9393	6010978	0.0407
X98	Xeno	TruSeq RNA V2	HiSeq 2500	101	paired-end	12683719380	125581380	46.418	53.582	95.411	91.379		117464650	0.9354	5552276	0.0442
X151	Xeno	TruSeq RNA V2	HiSeq 2500	101	paired-end	12970336372	128419172	48.744	51.256	95.32	91.233		120637096	0.9394	4958284	0.0386
X157	Xeno	TruSeq RNA V2	HiSeq 2500	101	paired-end	11391856256	112790656	48.94	51.06	94.849	90.443		106026384	0.94	4129118	0.0366
IX_29	Xeno	TruSeq RNA V2	HiSeq 2500	101	paired-end	14635608212	144907012	50.092	49.908	97.115	95.178		136156238	0.9396	5072312	0.035
IX_35	Xeno	TruSeq RNA V2	HiSeq 2500	101	paired-end	13653492494	135183094	50.039	49.961	97.078	95.121		125907700	0.9314	5179600	0.0383
IMX_37	Xeno	TruSeq RNA V2	HiSeq 2500	101	paired-end	12443281608	123200808	49.67	50.33	95.87	92.22		115159500	0.9347	4803278	0.039
IMX_41	Xeno	TruSeq RNA V2	HiSeq 2500	101	paired-end	12722637912	125966712	50.373	49.627	97.229	95.416		118208090	0.9384	4720426	0.0375
IMX_46	Xeno	TruSeq RNA V2	HiSeq 2500	101	paired-end	11592228540	114774540	49.61	50.39	95.83	92.1		107197884	0.934	4762470	0.0415
IMX_49	Xeno	TruSeq RNA V2	HiSeq 2500	101	paired-end	13252901042	131216842	49.63	50.37	95.57	91.68		123456340	0.9409	4759774	0.0363
IMX_57	Xeno	TruSeq RNA V2	HiSeq 2500	101	paired-end	13742006268	136059468	49.44	50.56	95.67	91.89		127705550	0.9386	4986558	0.0366
IMX_58	Xeno	TruSeq RNA V2	HiSeq 2500	101	paired-end	11991872006	118731406	49.3	50.7	95.57	91.71		111748394	0.9412	3941842	0.0332
IMX_62	Xeno	TruSeq RNA V2	HiSeq 2500	101	paired-end	12712869394	125869994	50.027	49.973	97.411	95.695		117384344	0.9326	4849324	0.0385
IMX_65	Xeno	TruSeq RNA V2	HiSeq 2500	101	paired-end	13865782980	137284980	50.23	49.77	95.48	91.6		128328816	0.9348	5297148	0.0386
IMX_76	Xeno	TruSeq RNA V2	HiSeq 2500	101	paired-end	12603677284	124788884	50.682	49.318	97.458	95.779		115741592	0.9275	5469330	0.0438
IMX_79	Xeno	TruSeq RNA V2	HiSeq 2500	101	paired-end	12795869780	126691780	50.23	49.77	97.427	95.721		118540520	0.9357	4780060	0.0377
IMX_80	Xeno	TruSeq RNA V2	HiSeq 2500	101	paired-end	11248425954	111370554	50.675	49.325	97.33	95.567		103607742	0.9303	4223542	0.0379
IMX_87	Xeno	TruSeq RNA V2	HiSeq 2500	101	paired-end	12399087240	122763240	52.896	47.104	96.485	94.224		111727742	0.9101	6857064	0.0559
IMX_90	Xeno	TruSeq RNA V2	HiSeq 2500	101	paired-end	11607639322	114927122	50.374	49.626	97.245	95.447		107250122	0.9332	4394654	0.0382
IMX_106	Xeno	TruSeq RNA V2	HiSeq 2500	101	paired-end	12080631816	119610216	51.195	48.805	97.303	95.515		110936152	0.9275	5046896	0.0422
IMX_107	Xeno	TruSeq RNA V2	HiSeq 2500	101	paired-end	13098369628	129686828	50.73	49.27	97.434	95.745		120789748	0.9314	5150648	0.0397
IMX_135	Xeno	TruSeq RNA V2	HiSeq 2500	101	paired-end	11217633074	111065674	49.472	50.528	97.581	95.964		104897178	0.9445	3929908	0.0354
IMX_151	Xeno	TruSeq RNA V2	HiSeq 2500	101	paired-end	14257116368	141159568	49.109	50.891	97.425	95.699		132832554	0.941	5643992	0.04
IMX_154	Xeno	TruSeq RNA V2	HiSeq 2500	101	paired-end	15695863792	155404592	50.44	49.56	96.016	93.364		145890182	0.9388	6093346	0.0392
IMX_158	Xeno	TruSeq RNA V2	HiSeq 2500	101	paired-end	15930966946	157732346	50.654	49.346	96.423	93.987		148030870	0.9385	5951614	0.0377
IMX_161	Xeno	TruSeq RNA V2	HiSeq 2500	101	paired-end	12323874560	122018560	48.975	51.025	97.401	95.638		112489720	0.9219	6418800	0.0526
IMX_163	Xeno	TruSeq RNA V2	HiSeq 2500	101	paired-end	13826668508	136897708	48.601	51.399	96.967	94.932		129022324	0.9425	4791532	0.035
IMX_165	Xeno	TruSeq RNA V2	HiSeq 2500	101	paired-end	15527300852	153735652	48.989	51.011	93.892	89.824		142320978	0.9258	6116376	0.0398
IMX_166	Xeno	TruSeq RNA V2	HiSeq 2500	101	paired-end	14104700096	139650496	49.294	50.706	97.208	95.281		130948460	0.9377	5465206	0.0391
IMX_172	Xeno	TruSeq RNA V2	HiSeq 2500	101	paired-end	13034023538	129049738	50.268	49.732	97.366	95.59		120693246	0.9352	5531068	0.0429
IMX_181	Xeno	TruSeq RNA V2	HiSeq 2500	101	paired-end	15561353204	154072804	49.356	50.644	96.834	94.711		144112378	0.9354	6569994	0.0426
IMX_186	Xeno	TruSeq RNA V2	HiSeq 2500	101	paired-end	20658340020	204538020	50.417	49.583	97.256	95.367		192862380	0.9429	7634826	0.0373
IMT_87	Xeno	TruSeq RNA V2	HiSeq 2500	101	paired-end	13676716838	135413038	52.037	47.963	97.5	95.821		123357958	0.911	8903852	0.0658
IMT_90	Xeno	TruSeq RNA V2	HiSeq 2500	101	paired-end	12207367222	120865022	50.442	49.558	97.23	95.38		109883712	0.9091	6538166	0.0541
IMT_151	Xeno	TruSeq RNA V2	HiSeq 2500	101	paired-end	13449698734	133165334	47.565	52.435	97.579	95.945		124157974	0.9324	6353336	0.0477
